# Supplementary material for: Suppression of NNK Metabolism by Anthocyanin-Rich Haskap Berry Supplementation Through Modulation of P450 Enzymes
Source: Pharmaceuticals (Basel). 2024 Nov 30;17(12):1615. doi: 10.3390/ph17121615 (PMC11728747; doi:10.3390/ph17121615)
Supplement: Supplementary file 1 [file pharmaceuticals-17-01615-s001.zip]

Archive with 1 entries (1 files):
- pharmaceuticals-3291917-supplementary.pdf
